# Supplementary material for: Estimation of diffusion coefficients during carrots cooking in arsenious solution at different temperatures
Source: Heliyon. 2024 Jan 14;10(2):e24285. doi: 10.1016/j.heliyon.2024.e24285 (PMC10835250; doi:10.1016/j.heliyon.2024.e24285)
Supplement: Multimedia component 1 [file mmc1.zip]

Archive with 1 entries (1 files):
- Regresion no lineal.pzfx
